# Supplementary material for: Integrin α3β1 Represses Reelin Expression in Breast Cancer Cells to Promote Invasion
Source: Cancers (Basel). 2021 Jan 19;13(2):344. doi: 10.3390/cancers13020344 (PMC7832892; doi:10.3390/cancers13020344)
Supplement: Supplementary file 1 [file cancers-13-00344-s001.zip]

Archive with 2 entries (2 files):
- cancers-1062590-supplement.pdf
- Figure S4 - Uncropped Western Blotting Figures.pdf
